# Supplementary material for: Supraclavicular brown adipocytes originate from Tbx1+ myoprogenitors
Source: PLoS Biol. 2023 Dec 4;21(12):e3002413. doi: 10.1371/journal.pbio.3002413 (PMC10721186; doi:10.1371/journal.pbio.3002413)
Supplement: S1 Data — (XLSX) [file pbio.3002413.s004.xlsx]

## Sheet: Fig 1E
interscapular	subscapular	supraspinal
100	100	95
100	98	93
100	99	90

## Sheet: Fig 1H
medial	lateral
2	1
8	0
10	0

## Sheet: Fig 2D
interscapular	subscapular	supraspinal		medial	lateral
100	100	85		15.5	0
100	100	90		13.3	0
100	100			11	0
100	100			2	0
				1.5	0
				0	0

## Sheet: Fig 3B
	Ppargfl/fl										PpargΔMyf5
interscapular	0.895614	1.30335	0.543265	0.656546	0.56817	0.604043	0.571242	0.86056	0.572923	0.597279	0.241069	0.153531	0.334421	0.285529	0.370455	0.197955
subscapular	0.192355	0.161902	0.260928	0.177716	0.223873	0.14124	0.217974	0.219338	0.153231	0.153401	0	0.0578588	0.0394659	0.137797	0.0392045	0.0447727
supraspinal	0.0619946	0.110153	0.15388	0.0456824	0.0453581	0.0530997	0.0624183	0.0503817	0.052	0.0482993	0.0364325	0.0724374	0.0626113	0.1473	0.0383523	0.0322727

## Sheet: Fig 3C
	Ppargfl/fl									PpargΔMyf5
UCP1	0.734633	0.631717	1.124	1.08339	0.861346	0.830043	1.13279	0.855518	1.74656	0.17809	0.159775	0.153928	0.167399	0.388099	0.156575	0.110527	0.496683	0.48578	0.144689
PPARγ	0.673307	0.693828	1.32685	1.41769	0.970493	0.633302	1.37533	0.681042	1.22815	0.0285288	0.0353908	0.0239714	0.0223312	-0.012998	-0.0231894	-0.0324	0.029238	0.0278603	-0.0178923

## Sheet: Fig 3E
	Ppargfl/fl										PpargΔMyf5
supraclavicular	0.123989	0.137753	0.172168	0.0977716	0.0864721	0.0854447	0.0839869	0.115013	0.08	0.12585	0.106222	0.123918	0.182196	0.188337	0.0988636	0.152727

## Sheet: Fig 3F
	Ppargfl/fl									PpargΔMyf5
UCP1	0.33608	0.642211	0.600551	1.06564	0.810819	0.997696	1.38663	1.56845	1.59192	0.368921	0.740179	0.795427	0.8724	2.08883	1.52994	1.21208
PPARγ	1.24109	0.821569	0.827679	0.927613	0.867558	0.851465	1.33585	0.985619	1.14156	0.607184	0.704752	0.949258	0.633105	1.00178	1.19571	1.17161	1.02543	1.48657	2.25083

## Sheet: Fig 4D
interscapular	subscapular	supraspinal		medial	lateral
1	0	1		40.8	56
2	1	1		59.4	35
2.5	5	0		35.7	45

## Sheet: Fig 5A
Ppargfl/fl	PpargΔTbx1
0.0211	0.0173
0.0219	0.0112
*	0.0105
0.0158	0.0124
0.0161	0.0054
0.0199	0.007
0.0157
*, sample lost during dissection

## Sheet: Fig 5B
Ppargfl/fl	PpargΔTbx1
0.1095	0.0975
0.1332	0.0875
0.0827	0.0864
0.0853	0.1047
0.0887	0.0738
0.127	0.0756
0.1185

[truncated: 33 more sheets: Fig 5C, Fig 5D, Fig 5F, Fig 5G, Fig 5H, Fig 5I, Fig 5J, Fig 5K, Fig 5L, Fig 5N, Fig 5O, Fig 5P, Fig S3B, Fig S3C, Fig S3D, Fig S3E, Fig S3F, Fig 6A, Fig 6B, Fig 6C …]
